# Supplementary material for: iRegNet3D: three-dimensional integrated regulatory network for the genomic analysis of coding and non-coding disease mutations
Source: Genome Biol. 2017 Jan 18;18:10. doi: 10.1186/s13059-016-1138-2 (PMC5241969; doi:10.1186/s13059-016-1138-2)
Supplement: Additional file 3: — Supplementary tables: summary statistics of iRegNet3D. (XLSX 29 kb) [file 13059_2016_1138_MOESM3_ESM.xlsx]

## Sheet: Summary statistics of iRegNet3D
	Number of HGMD non-coding mutations in TSSs or enhancers						Number of HGMD coding mutations and ESP SNPs in different types of interfaces					Summary chart of iRegNet3D
												Number of TFs with TF-TF interfaces:				295
		TSSs	Enhancers				Double binding	DNA binding	Protein binding	Other domains		Number of TF-TF interfaces:				1147
	ChromHMM	94	178									Number of TFs with DNA-binding interfaces:				1801
	Segway	56	128		HGMD coding mutations		718	1140	899	254		Number of DNA-binding interfaces:				7671
	Combined	74	218		ESP SNPs		823	2222	697	1206		Number of chromatin-chromatin interfaces:				1116311
												Number of TADs across all cell lines:				46636
												Number of mutations collected from ClinVar:				50877
